# Supplementary material for: Radiomics for Everyone: A New Tool Simplifies Creating Parametric Maps for the Visualization and Quantification of Radiomics Features
Source: Tomography. 2021 Sep 17;7(3):477–87. doi: 10.3390/tomography7030041 (PMC8482265; doi:10.3390/tomography7030041)
Supplement: Supplementary file 1 [file tomography-07-00041-s001.zip]

Archive with 1,057 entries (1,006 files):
- Program S1 Radiomics for Everyone/
- Program S1 Radiomics for Everyone/.DS_Store
- Program S1 Radiomics for Everyone/base_library.zip
- Program S1 Radiomics for Everyone/libcrypto-1_1.dll
- Program S1 Radiomics for Everyone/libffi-7.dll
- Program S1 Radiomics for Everyone/libopenblas.GK7GX5KEQ4F6UYO3P26ULGBQYHGQO7J4.gfortran-win_amd64.dll
- Program S1 Radiomics for Everyone/libssl-1_1.dll
- Program S1 Radiomics for Everyone/numpy/
- Program S1 Radiomics for Everyone/numpy/core/
- Program S1 Radiomics for Everyone/numpy/core/_multiarray_tests.cp39-win_amd64.pyd
- Program S1 Radiomics for Everyone/numpy/core/_multiarray_umath.cp39-win_amd64.pyd
- Program S1 Radiomics for Everyone/numpy/fft/
- Program S1 Radiomics for Everyone/numpy/fft/_pocketfft_internal.cp39-win_amd64.pyd
- Program S1 Radiomics for Everyone/numpy/linalg/
- Program S1 Radiomics for Everyone/numpy/linalg/lapack_lite.cp39-win_amd64.pyd
- Program S1 Radiomics for Everyone/numpy/linalg/_umath_linalg.cp39-win_amd64.pyd
- Program S1 Radiomics for Everyone/numpy/random/
- Program S1 Radiomics for Everyone/numpy/random/bit_generator.cp39-win_amd64.pyd
- Program S1 Radiomics for Everyone/numpy/random/mtrand.cp39-win_amd64.pyd
- Program S1 Radiomics for Everyone/numpy/random/_bounded_integers.cp39-win_amd64.pyd
- Program S1 Radiomics for Everyone/numpy/random/_common.cp39-win_amd64.pyd
- Program S1 Radiomics for Everyone/numpy/random/_generator.cp39-win_amd64.pyd
- Program S1 Radiomics for Everyone/numpy/random/_mt19937.cp39-win_amd64.pyd
- Program S1 Radiomics for Everyone/numpy/random/_pcg64.cp39-win_amd64.pyd
- Program S1 Radiomics for Everyone/numpy/random/_philox.cp39-win_amd64.pyd
- Program S1 Radiomics for Everyone/numpy/random/_sfc64.cp39-win_amd64.pyd
- Program S1 Radiomics for Everyone/pyexpat.pyd
- Program S1 Radiomics for Everyone/python39.dll
- Program S1 Radiomics for Everyone/pywt/
- Program S1 Radiomics for Everyone/pywt/_extensions/
- Program S1 Radiomics for Everyone/pywt/_extensions/_cwt.cp39-win_amd64.pyd
- Program S1 Radiomics for Everyone/pywt/_extensions/_dwt.cp39-win_amd64.pyd
- Program S1 Radiomics for Everyone/pywt/_extensions/_pywt.cp39-win_amd64.pyd
- Program S1 Radiomics for Everyone/pywt/_extensions/_swt.cp39-win_amd64.pyd
- Program S1 Radiomics for Everyone/radiomics/
- Program S1 Radiomics for Everyone/radiomicsforeveryone.exe
- Program S1 Radiomics for Everyone/radiomicsforeveryone.exe.manifest
- Program S1 Radiomics for Everyone/radiomics/base.py
- Program S1 Radiomics for Everyone/radiomics/featureextractor.py
- Program S1 Radiomics for Everyone/radiomics/firstorder.py
- Program S1 Radiomics for Everyone/radiomics/generalinfo.py
- Program S1 Radiomics for Everyone/radiomics/glcm.py
- Program S1 Radiomics for Everyone/radiomics/gldm.py
- Program S1 Radiomics for Everyone/radiomics/glrlm.py
- Program S1 Radiomics for Everyone/radiomics/glszm.py
- Program S1 Radiomics for Everyone/radiomics/imageoperations.py
- Program S1 Radiomics for Everyone/radiomics/ngtdm.py
- Program S1 Radiomics for Everyone/radiomics/schemas/
- Program S1 Radiomics for Everyone/radiomics/schemas/paramSchema.yaml
- Program S1 Radiomics for Everyone/radiomics/schemas/schemaFuncs.py
- Program S1 Radiomics for Everyone/radiomics/schemas/__pycache__/
- Program S1 Radiomics for Everyone/radiomics/schemas/__pycache__/schemaFuncs.cpython-37.pyc
- Program S1 Radiomics for Everyone/radiomics/scripts/
- Program S1 Radiomics for Everyone/radiomics/scripts/segment.py
- Program S1 Radiomics for Everyone/radiomics/scripts/voxel.py
- Program S1 Radiomics for Everyone/radiomics/scripts/__init__.py
- Program S1 Radiomics for Everyone/radiomics/scripts/__pycache__/
- Program S1 Radiomics for Everyone/radiomics/scripts/__pycache__/segment.cpython-37.pyc
- Program S1 Radiomics for Everyone/radiomics/scripts/__pycache__/voxel.cpython-37.pyc
- Program S1 Radiomics for Everyone/radiomics/scripts/__pycache__/__init__.cpython-37.pyc
- Program S1 Radiomics for Everyone/radiomics/shape.py
- Program S1 Radiomics for Everyone/radiomics/shape2D.py
- Program S1 Radiomics for Everyone/radiomics/_cmatrices.cp39-win_amd64.pyd
- Program S1 Radiomics for Everyone/radiomics/_cmatrices.cpython-37m-darwin.so
- Program S1 Radiomics for Everyone/radiomics/_cshape.cp39-win_amd64.pyd
- Program S1 Radiomics for Everyone/radiomics/_cshape.cpython-37m-darwin.so
- Program S1 Radiomics for Everyone/radiomics/_version.py
- Program S1 Radiomics for Everyone/radiomics/__init__.py
- Program S1 Radiomics for Everyone/radiomics/__pycache__/
- Program S1 Radiomics for Everyone/radiomics/__pycache__/base.cpython-37.pyc
- Program S1 Radiomics for Everyone/radiomics/__pycache__/featureextractor.cpython-37.pyc
- Program S1 Radiomics for Everyone/radiomics/__pycache__/firstorder.cpython-37.pyc
- Program S1 Radiomics for Everyone/radiomics/__pycache__/generalinfo.cpython-37.pyc
- Program S1 Radiomics for Everyone/radiomics/__pycache__/glcm.cpython-37.pyc
- Program S1 Radiomics for Everyone/radiomics/__pycache__/gldm.cpython-37.pyc
- Program S1 Radiomics for Everyone/radiomics/__pycache__/glrlm.cpython-37.pyc
- Program S1 Radiomics for Everyone/radiomics/__pycache__/glszm.cpython-37.pyc
- Program S1 Radiomics for Everyone/radiomics/__pycache__/imageoperations.cpython-37.pyc
- Program S1 Radiomics for Everyone/radiomics/__pycache__/ngtdm.cpython-37.pyc
- Program S1 Radiomics for Everyone/radiomics/__pycache__/shape.cpython-37.pyc
- Program S1 Radiomics for Everyone/radiomics/__pycache__/shape2D.cpython-37.pyc
- Program S1 Radiomics for Everyone/radiomics/__pycache__/_version.cpython-37.pyc
- Program S1 Radiomics for Everyone/radiomics/__pycache__/__init__.cpython-37.pyc
- Program S1 Radiomics for Everyone/select.pyd
- Program S1 Radiomics for Everyone/SimpleITK/
- Program S1 Radiomics for Everyone/SimpleITK/_SimpleITK.cp39-win_amd64.pyd
- Program S1 Radiomics for Everyone/tcl/
- Program S1 Radiomics for Everyone/tcl8/
- Program S1 Radiomics for Everyone/tcl86t.dll
- Program S1 Radiomics for Everyone/tcl8/8.4/
- Program S1 Radiomics for Everyone/tcl8/8.4/platform/
- Program S1 Radiomics for Everyone/tcl8/8.4/platform-1.0.14.tm
- Program S1 Radiomics for Everyone/tcl8/8.4/platform/shell-1.1.4.tm
- Program S1 Radiomics for Everyone/tcl8/8.5/
- Program S1 Radiomics for Everyone/tcl8/8.5/msgcat-1.6.1.tm
- Program S1 Radiomics for Everyone/tcl8/8.5/tcltest-2.5.0.tm
- Program S1 Radiomics for Everyone/tcl8/8.6/
- Program S1 Radiomics for Everyone/tcl8/8.6/http-2.9.0.tm
- Program S1 Radiomics for Everyone/tcl/auto.tcl
- Program S1 Radiomics for Everyone/tcl/clock.tcl
- Program S1 Radiomics for Everyone/tcl/encoding/
- Program S1 Radiomics for Everyone/tcl/encoding/ascii.enc
- Program S1 Radiomics for Everyone/tcl/encoding/big5.enc
- Program S1 Radiomics for Everyone/tcl/encoding/cp1250.enc
- Program S1 Radiomics for Everyone/tcl/encoding/cp1251.enc
- Program S1 Radiomics for Everyone/tcl/encoding/cp1252.enc
- Program S1 Radiomics for Everyone/tcl/encoding/cp1253.enc
- Program S1 Radiomics for Everyone/tcl/encoding/cp1254.enc
- Program S1 Radiomics for Everyone/tcl/encoding/cp1255.enc
- Program S1 Radiomics for Everyone/tcl/encoding/cp1256.enc
- Program S1 Radiomics for Everyone/tcl/encoding/cp1257.enc
- Program S1 Radiomics for Everyone/tcl/encoding/cp1258.enc
- Program S1 Radiomics for Everyone/tcl/encoding/cp437.enc
- Program S1 Radiomics for Everyone/tcl/encoding/cp737.enc
- Program S1 Radiomics for Everyone/tcl/encoding/cp775.enc
- Program S1 Radiomics for Everyone/tcl/encoding/cp850.enc
- Program S1 Radiomics for Everyone/tcl/encoding/cp852.enc
- Program S1 Radiomics for Everyone/tcl/encoding/cp855.enc
- Program S1 Radiomics for Everyone/tcl/encoding/cp857.enc
- Program S1 Radiomics for Everyone/tcl/encoding/cp860.enc
- Program S1 Radiomics for Everyone/tcl/encoding/cp861.enc
- Program S1 Radiomics for Everyone/tcl/encoding/cp862.enc
- Program S1 Radiomics for Everyone/tcl/encoding/cp863.enc
- Program S1 Radiomics for Everyone/tcl/encoding/cp864.enc
- Program S1 Radiomics for Everyone/tcl/encoding/cp865.enc
- Program S1 Radiomics for Everyone/tcl/encoding/cp866.enc
- Program S1 Radiomics for Everyone/tcl/encoding/cp869.enc
- Program S1 Radiomics for Everyone/tcl/encoding/cp874.enc
- Program S1 Radiomics for Everyone/tcl/encoding/cp932.enc
- Program S1 Radiomics for Everyone/tcl/encoding/cp936.enc
- Program S1 Radiomics for Everyone/tcl/encoding/cp949.enc
- Program S1 Radiomics for Everyone/tcl/encoding/cp950.enc
- Program S1 Radiomics for Everyone/tcl/encoding/dingbats.enc
- Program S1 Radiomics for Everyone/tcl/encoding/ebcdic.enc
- Program S1 Radiomics for Everyone/tcl/encoding/euc-cn.enc
- Program S1 Radiomics for Everyone/tcl/encoding/euc-jp.enc
- Program S1 Radiomics for Everyone/tcl/encoding/euc-kr.enc
- Program S1 Radiomics for Everyone/tcl/encoding/gb12345.enc
- Program S1 Radiomics for Everyone/tcl/encoding/gb1988.enc
- Program S1 Radiomics for Everyone/tcl/encoding/gb2312-raw.enc
- Program S1 Radiomics for Everyone/tcl/encoding/gb2312.enc
- Program S1 Radiomics for Everyone/tcl/encoding/iso2022-jp.enc
- Program S1 Radiomics for Everyone/tcl/encoding/iso2022-kr.enc
- Program S1 Radiomics for Everyone/tcl/encoding/iso2022.enc
- Program S1 Radiomics for Everyone/tcl/encoding/iso8859-1.enc
- Program S1 Radiomics for Everyone/tcl/encoding/iso8859-10.enc
- Program S1 Radiomics for Everyone/tcl/encoding/iso8859-13.enc
- Program S1 Radiomics for Everyone/tcl/encoding/iso8859-14.enc
- Program S1 Radiomics for Everyone/tcl/encoding/iso8859-15.enc
- Program S1 Radiomics for Everyone/tcl/encoding/iso8859-16.enc
- Program S1 Radiomics for Everyone/tcl/encoding/iso8859-2.enc
- Program S1 Radiomics for Everyone/tcl/encoding/iso8859-3.enc
- Program S1 Radiomics for Everyone/tcl/encoding/iso8859-4.enc
- Program S1 Radiomics for Everyone/tcl/encoding/iso8859-5.enc
- Program S1 Radiomics for Everyone/tcl/encoding/iso8859-6.enc
- Program S1 Radiomics for Everyone/tcl/encoding/iso8859-7.enc
- Program S1 Radiomics for Everyone/tcl/encoding/iso8859-8.enc
- Program S1 Radiomics for Everyone/tcl/encoding/iso8859-9.enc
- Program S1 Radiomics for Everyone/tcl/encoding/jis0201.enc
- Program S1 Radiomics for Everyone/tcl/encoding/jis0208.enc
- Program S1 Radiomics for Everyone/tcl/encoding/jis0212.enc
- Program S1 Radiomics for Everyone/tcl/encoding/koi8-r.enc
- Program S1 Radiomics for Everyone/tcl/encoding/koi8-u.enc
- Program S1 Radiomics for Everyone/tcl/encoding/ksc5601.enc
- Program S1 Radiomics for Everyone/tcl/encoding/macCentEuro.enc
- Program S1 Radiomics for Everyone/tcl/encoding/macCroatian.enc
- Program S1 Radiomics for Everyone/tcl/encoding/macCyrillic.enc
- Program S1 Radiomics for Everyone/tcl/encoding/macDingbats.enc
- Program S1 Radiomics for Everyone/tcl/encoding/macGreek.enc
- Program S1 Radiomics for Everyone/tcl/encoding/macIceland.enc
- Program S1 Radiomics for Everyone/tcl/encoding/macJapan.enc
- Program S1 Radiomics for Everyone/tcl/encoding/macRoman.enc
- Program S1 Radiomics for Everyone/tcl/encoding/macRomania.enc
- Program S1 Radiomics for Everyone/tcl/encoding/macThai.enc
- Program S1 Radiomics for Everyone/tcl/encoding/macTurkish.enc
- Program S1 Radiomics for Everyone/tcl/encoding/macUkraine.enc
- Program S1 Radiomics for Everyone/tcl/encoding/shiftjis.enc
- Program S1 Radiomics for Everyone/tcl/encoding/symbol.enc
- Program S1 Radiomics for Everyone/tcl/encoding/tis-620.enc
- Program S1 Radiomics for Everyone/tcl/history.tcl
- Program S1 Radiomics for Everyone/tcl/http1.0/
- Program S1 Radiomics for Everyone/tcl/http1.0/http.tcl
- Program S1 Radiomics for Everyone/tcl/http1.0/pkgIndex.tcl
- Program S1 Radiomics for Everyone/tcl/init.tcl
- Program S1 Radiomics for Everyone/tcl/msgs/
- Program S1 Radiomics for Everyone/tcl/msgs/af.msg
- Program S1 Radiomics for Everyone/tcl/msgs/af_za.msg
- Program S1 Radiomics for Everyone/tcl/msgs/ar.msg
- Program S1 Radiomics for Everyone/tcl/msgs/ar_in.msg
- Program S1 Radiomics for Everyone/tcl/msgs/ar_jo.msg
- Program S1 Radiomics for Everyone/tcl/msgs/ar_lb.msg
- Program S1 Radiomics for Everyone/tcl/msgs/ar_sy.msg
- Program S1 Radiomics for Everyone/tcl/msgs/be.msg
- Program S1 Radiomics for Everyone/tcl/msgs/bg.msg
- Program S1 Radiomics for Everyone/tcl/msgs/bn.msg
- Program S1 Radiomics for Everyone/tcl/msgs/bn_in.msg
- Program S1 Radiomics for Everyone/tcl/msgs/ca.msg
- Program S1 Radiomics for Everyone/tcl/msgs/cs.msg
- Program S1 Radiomics for Everyone/tcl/msgs/da.msg
- Program S1 Radiomics for Everyone/tcl/msgs/de.msg
- Program S1 Radiomics for Everyone/tcl/msgs/de_at.msg
- Program S1 Radiomics for Everyone/tcl/msgs/de_be.msg
- Program S1 Radiomics for Everyone/tcl/msgs/el.msg
- Program S1 Radiomics for Everyone/tcl/msgs/en_au.msg
- Program S1 Radiomics for Everyone/tcl/msgs/en_be.msg
- Program S1 Radiomics for Everyone/tcl/msgs/en_bw.msg
- Program S1 Radiomics for Everyone/tcl/msgs/en_ca.msg
- Program S1 Radiomics for Everyone/tcl/msgs/en_gb.msg
- Program S1 Radiomics for Everyone/tcl/msgs/en_hk.msg
- Program S1 Radiomics for Everyone/tcl/msgs/en_ie.msg
- Program S1 Radiomics for Everyone/tcl/msgs/en_in.msg
- Program S1 Radiomics for Everyone/tcl/msgs/en_nz.msg
- Program S1 Radiomics for Everyone/tcl/msgs/en_ph.msg
- Program S1 Radiomics for Everyone/tcl/msgs/en_sg.msg
- Program S1 Radiomics for Everyone/tcl/msgs/en_za.msg
- Program S1 Radiomics for Everyone/tcl/msgs/en_zw.msg
- Program S1 Radiomics for Everyone/tcl/msgs/eo.msg
- Program S1 Radiomics for Everyone/tcl/msgs/es.msg
- Program S1 Radiomics for Everyone/tcl/msgs/es_ar.msg
- Program S1 Radiomics for Everyone/tcl/msgs/es_bo.msg
- Program S1 Radiomics for Everyone/tcl/msgs/es_cl.msg
- Program S1 Radiomics for Everyone/tcl/msgs/es_co.msg
- Program S1 Radiomics for Everyone/tcl/msgs/es_cr.msg
- Program S1 Radiomics for Everyone/tcl/msgs/es_do.msg
- Program S1 Radiomics for Everyone/tcl/msgs/es_ec.msg
- Program S1 Radiomics for Everyone/tcl/msgs/es_gt.msg
- Program S1 Radiomics for Everyone/tcl/msgs/es_hn.msg
- Program S1 Radiomics for Everyone/tcl/msgs/es_mx.msg
- Program S1 Radiomics for Everyone/tcl/msgs/es_ni.msg
- Program S1 Radiomics for Everyone/tcl/msgs/es_pa.msg
- Program S1 Radiomics for Everyone/tcl/msgs/es_pe.msg
- Program S1 Radiomics for Everyone/tcl/msgs/es_pr.msg
- Program S1 Radiomics for Everyone/tcl/msgs/es_py.msg
- Program S1 Radiomics for Everyone/tcl/msgs/es_sv.msg
- Program S1 Radiomics for Everyone/tcl/msgs/es_uy.msg
- Program S1 Radiomics for Everyone/tcl/msgs/es_ve.msg
- Program S1 Radiomics for Everyone/tcl/msgs/et.msg
- Program S1 Radiomics for Everyone/tcl/msgs/eu.msg
- Program S1 Radiomics for Everyone/tcl/msgs/eu_es.msg
- Program S1 Radiomics for Everyone/tcl/msgs/fa.msg
- Program S1 Radiomics for Everyone/tcl/msgs/fa_in.msg
- Program S1 Radiomics for Everyone/tcl/msgs/fa_ir.msg
- Program S1 Radiomics for Everyone/tcl/msgs/fi.msg
- Program S1 Radiomics for Everyone/tcl/msgs/fo.msg
- Program S1 Radiomics for Everyone/tcl/msgs/fo_fo.msg
- Program S1 Radiomics for Everyone/tcl/msgs/fr.msg
- Program S1 Radiomics for Everyone/tcl/msgs/fr_be.msg
- Program S1 Radiomics for Everyone/tcl/msgs/fr_ca.msg
- Program S1 Radiomics for Everyone/tcl/msgs/fr_ch.msg
- Program S1 Radiomics for Everyone/tcl/msgs/ga.msg
- Program S1 Radiomics for Everyone/tcl/msgs/ga_ie.msg
- Program S1 Radiomics for Everyone/tcl/msgs/gl.msg
- Program S1 Radiomics for Everyone/tcl/msgs/gl_es.msg
- Program S1 Radiomics for Everyone/tcl/msgs/gv.msg
- Program S1 Radiomics for Everyone/tcl/msgs/gv_gb.msg
- Program S1 Radiomics for Everyone/tcl/msgs/he.msg
- Program S1 Radiomics for Everyone/tcl/msgs/hi.msg
- Program S1 Radiomics for Everyone/tcl/msgs/hi_in.msg
- Program S1 Radiomics for Everyone/tcl/msgs/hr.msg
- Program S1 Radiomics for Everyone/tcl/msgs/hu.msg
- Program S1 Radiomics for Everyone/tcl/msgs/id.msg
- Program S1 Radiomics for Everyone/tcl/msgs/id_id.msg
- Program S1 Radiomics for Everyone/tcl/msgs/is.msg
- Program S1 Radiomics for Everyone/tcl/msgs/it.msg
- Program S1 Radiomics for Everyone/tcl/msgs/it_ch.msg
- Program S1 Radiomics for Everyone/tcl/msgs/ja.msg
- Program S1 Radiomics for Everyone/tcl/msgs/kl.msg
- Program S1 Radiomics for Everyone/tcl/msgs/kl_gl.msg
- Program S1 Radiomics for Everyone/tcl/msgs/ko.msg
- Program S1 Radiomics for Everyone/tcl/msgs/kok.msg
- Program S1 Radiomics for Everyone/tcl/msgs/kok_in.msg
- Program S1 Radiomics for Everyone/tcl/msgs/ko_kr.msg
- Program S1 Radiomics for Everyone/tcl/msgs/kw.msg
- Program S1 Radiomics for Everyone/tcl/msgs/kw_gb.msg
- Program S1 Radiomics for Everyone/tcl/msgs/lt.msg
- Program S1 Radiomics for Everyone/tcl/msgs/lv.msg
- Program S1 Radiomics for Everyone/tcl/msgs/mk.msg
- Program S1 Radiomics for Everyone/tcl/msgs/mr.msg
- Program S1 Radiomics for Everyone/tcl/msgs/mr_in.msg
- Program S1 Radiomics for Everyone/tcl/msgs/ms.msg
- Program S1 Radiomics for Everyone/tcl/msgs/ms_my.msg
- Program S1 Radiomics for Everyone/tcl/msgs/mt.msg
- Program S1 Radiomics for Everyone/tcl/msgs/nb.msg
- Program S1 Radiomics for Everyone/tcl/msgs/nl.msg
- Program S1 Radiomics for Everyone/tcl/msgs/nl_be.msg
- Program S1 Radiomics for Everyone/tcl/msgs/nn.msg
- Program S1 Radiomics for Everyone/tcl/msgs/pl.msg
- Program S1 Radiomics for Everyone/tcl/msgs/pt.msg
- Program S1 Radiomics for Everyone/tcl/msgs/pt_br.msg
- Program S1 Radiomics for Everyone/tcl/msgs/ro.msg
- Program S1 Radiomics for Everyone/tcl/msgs/ru.msg
- Program S1 Radiomics for Everyone/tcl/msgs/ru_ua.msg
- Program S1 Radiomics for Everyone/tcl/msgs/sh.msg
- Program S1 Radiomics for Everyone/tcl/msgs/sk.msg
- Program S1 Radiomics for Everyone/tcl/msgs/sl.msg
- Program S1 Radiomics for Everyone/tcl/msgs/sq.msg
- Program S1 Radiomics for Everyone/tcl/msgs/sr.msg
- Program S1 Radiomics for Everyone/tcl/msgs/sv.msg
- Program S1 Radiomics for Everyone/tcl/msgs/sw.msg
- Program S1 Radiomics for Everyone/tcl/msgs/ta.msg
[truncated: 757 more entries]
