# Supplementary material for: Radiomics for Everyone: A New Tool Simplifies Creating Parametric Maps for the Visualization and Quantification of Radiomics Features
Source: Tomography. 2021 Sep 17;7(3):477–87. doi: 10.3390/tomography7030041 (PMC8482265; doi:10.3390/tomography7030041)
Supplement: Supplementary file 1 [file tomography-07-00041-s001.zip › Program S1 Radiomics for Everyone/radiomicsforeveryone.exe.manifest]

<?xml version="1.0" encoding="UTF-8" standalone="yes"?>
<assembly xmlns="urn:schemas-microsoft-com:asm.v1" manifestVersion="1.0">
  <assemblyIdentity type="win32" name="radiomicsforeveryone" processorArchitecture="amd64" version="1.0.0.0"/>
  <trustInfo xmlns="urn:schemas-microsoft-com:asm.v3">
    <security>
      <requestedPrivileges>
        <requestedExecutionLevel level="asInvoker" uiAccess="false"/>
      </requestedPrivileges>
    </security>
  </trustInfo>
  <dependency>
    <dependentAssembly>
      <assemblyIdentity type="win32" name="Microsoft.Windows.Common-Controls" language="*" processorArchitecture="*" version="6.0.0.0" publicKeyToken="6595b64144ccf1df"/>
      <compatibility xmlns="urn:schemas-microsoft-com:compatibility.v1"/>
    </dependentAssembly>
  </dependency>
  <compatibility xmlns="urn:schemas-microsoft-com:compatibility.v1">
    <application>
      <supportedOS Id="{e2011457-1546-43c5-a5fe-008deee3d3f0}"/>
      <supportedOS Id="{35138b9a-5d96-4fbd-8e2d-a2440225f93a}"/>
      <supportedOS Id="{4a2f28e3-53b9-4441-ba9c-d69d4a4a6e38}"/>
      <supportedOS Id="{1f676c76-80e1-4239-95bb-83d0f6d0da78}"/>
      <supportedOS Id="{8e0f7a12-bfb3-4fe8-b9a5-48fd50a15a9a}"/>
    </application>
  </compatibility>
  <application xmlns="urn:schemas-microsoft-com:asm.v3">
    <windowsSettings>
      <longPathAware xmlns="http://schemas.microsoft.com/SMI/2016/WindowsSettings">true</longPathAware>
    </windowsSettings>
  </application>
</assembly>
