# Supplementary material for: Radiomics for Everyone: A New Tool Simplifies Creating Parametric Maps for the Visualization and Quantification of Radiomics Features
Source: Tomography. 2021 Sep 17;7(3):477–87. doi: 10.3390/tomography7030041 (PMC8482265; doi:10.3390/tomography7030041)
Supplement: Supplementary file 1 [file tomography-07-00041-s001.zip › Program S1 Radiomics for Everyone/radiomics/schemas/paramSchema.yaml]

# Parameters schema
name: Parameter schema
desc: This schema defines what arguments may be present in the parameters file that can be passed to the pyradiomics package.
type: map
mapping:
  setting: &settings
    type: map
    mapping:
      minimumROIDimensions:
        type: int
        range:
          min: 1
          max: 3
      minimumROISize:
        type: int
        range:
          min-ex: 0
      geometryTolerance:
        type: float
        range:
          min-ex: 0
      correctMask:
        type: bool
      additionalInfo:
        type: bool
      label:
        type: int
        range:
          min-ex: 0
      label_channel:
        type: int
        range:
          min: 0
      binWidth:
        type: float
        range:
          min-ex: 0
      binCount:
        type: int
        range:
          min-ex: 0
      normalize:
        type: bool
      normalizeScale:
        type: float
        range:
          min-ex: 0
      removeOutliers:
        type: float
        range:
          min-ex: 0
      resampledPixelSpacing:
        seq:
          - type: float
            range:
              min: 0
      interpolator:
        type: any
        func: checkInterpolator
      padDistance:
        type: int
        range:
          min: 0
      distances:
        seq:
          - type: int
            range:
              min-ex: 0
      force2D:
        type: bool
      force2Ddimension:
        type: int
        range:
          min: 0
          max: 2
      resegmentRange:
        seq:
          - type: float
      resegmentMode:
        type: str
        enum: ['absolute', 'relative', 'sigma']
      resegmentShape:
        type: bool
      preCrop:
        type: bool
      sigma:
        seq:
          - type: float
            range:
              min-ex: 0
      start_level:
        type: int
        range:
          min: 0
      level:
        type: int
        range:
          min-ex: 0
      wavelet:
        type: str
        func: checkWavelet
      gradientUseSpacing:
        type: bool
      lbp2DRadius:
        type: float
        range:
          min-ex: 0
      lbp2DSamples:
        type: int
        range:
          min: 1
      lbp2DMethod:
        type: str
        enum: ['default', 'ror', 'uniform', 'var']
      lbp3DLevels:
        type: int
        range:
          min: 1
      lbp3DIcosphereRadius:
        type: float
        range:
          min-ex: 0
      lbp3DIcosphereSubdivision:
        type: int
        range:
          min: 0
      voxelArrayShift:
        type: int
      symmetricalGLCM:
        type: bool
      weightingNorm:
        type: any
        func: checkWeighting
      gldm_a:
        type: int
        range:
          min: 0

  voxelSetting:
    type: map
    mapping:
      kernelRadius:
        type: int
        range:
          min-ex: 0
      maskedKernel:
        type: bool
      initValue:
        type: float
      voxelBatch:
        type: int
        range:
          min-ex: 0

  featureClass:
    type: map
    func: checkFeatureClass
    matching-rule: 'any'
    mapping:
      regex;(.+):
        type: any

  imageType:
    type: map
    func: checkImageType
    matching-rule: 'any'
    mapping:
       regex;(.+): *settings
