# Supplementary material for: Radiomics for Everyone: A New Tool Simplifies Creating Parametric Maps for the Visualization and Quantification of Radiomics Features
Source: Tomography. 2021 Sep 17;7(3):477–87. doi: 10.3390/tomography7030041 (PMC8482265; doi:10.3390/tomography7030041)
Supplement: Supplementary file 1 [file tomography-07-00041-s001.zip › Program S1 Radiomics for Everyone/radiomics/_version.py]

# This file was generated by 'versioneer.py' (0.17) from
# revision-control system data, or from the parent directory name of an
# unpacked source archive. Distribution tarballs contain a pre-generated copy
# of this file.

import json

version_json = '''
{
 "date": "2020-02-11T19:10:14+0100",
 "dirty": false,
 "error": null,
 "full-revisionid": "ae1e14c93701b57b28287018097e273bd4926387",
 "version": "v3.0"
}
'''  # END VERSION_JSON


def get_versions():
    return json.loads(version_json)
